# Supplementary material for: Origins and Function of VL30 lncRNA Packaging in Small Extracellular Vesicles: Implications for Cellular Physiology and Pathology
Source: Biomedicines. 2021 Nov 22;9(11):1742. doi: 10.3390/biomedicines9111742 (PMC8615591; doi:10.3390/biomedicines9111742)
Supplement: Supplementary file 1 [file biomedicines-09-01742-s001.zip]

Archive with 2 entries (2 files):
- Suplementary Figures.pdf
- Table S1.xls
